# Supplementary material for: Loss of 5-Hydroxymethylcytosine Is an Independent Unfavorable Prognostic Factor for Esophageal Squamous Cell Carcinoma
Source: PLoS One. 2016 Apr 6;11(4):e0153100. doi: 10.1371/journal.pone.0153100 (PMC4822830; doi:10.1371/journal.pone.0153100)
Supplement: S1 Table — (XLSX) [file pone.0153100.s001.xlsx]

## Sheet: Sheet1
TET1
Forward primer	5'-GCTATACACAGAGCTCACAG-3'
Reverse primer	5'-GCCAAAAGAGAATGAAGCTCC-3'
TET2
Forward primer	5'-CTTTCCTCCCTGGAGAACAGCTC-3'
Reverse primer	5'-TGCTGGGACTGCTGCATGACT-3'
TET3
Forward primer	5'-GTTCCTGGAGCATGTACTTC-3'
Reverse primer	5'-CTTCCTCTTTGGGATTGTCC-3'
GAPDH
Forward primer	5'-GAAGGTGAAGGTCGGAGTC-3'
Reverse primer	5'-GAAGATGGTGATGGGATTTC-3'
